# Supplementary material for: Impact of Cellulose-Rich Organic Soil Amendments on Growth Dynamics and Pathogenicity of Rhizoctonia solani
Source: Microorganisms. 2021 Jun 12;9(6):1285. doi: 10.3390/microorganisms9061285 (PMC8231496; doi:10.3390/microorganisms9061285)
Supplement: Supplementary file 1 [file microorganisms-09-01285-s001.zip]

Archive with 1 entries (1 files):
- microorganisms-1227869-supplementary.pdf
